# Supplementary material for: Control of Bandgaps and Energy Levels in Water-Soluble Discontinuously Conjugated Polymers through Chemical Modification
Source: Polymers (Basel). 2023 Jun 19;15(12):2738. doi: 10.3390/polym15122738 (PMC10304089; doi:10.3390/polym15122738)
Supplement: Supplementary file 1 [file polymers-15-02738-s001.zip]

Archive with 1 entries (1 files):
- polymers-2458135-supplementary.pdf
